# Supplementary material for: Putative markers for the detection of early-stage bladder cancer selected by urine metabolomics
Source: BMC Bioinformatics. 2021 Jun 5;22:305. doi: 10.1186/s12859-021-04235-z (PMC8180080; doi:10.1186/s12859-021-04235-z)
Supplement: Supplementary file 1 — Additional file 1: Table S1. The 922 compounds identified from 124 patients with bladder cancer or hernia. [file 12859_2021_4235_MOESM1_ESM.xlsx]

## Sheet: Identified Compounds
Supplementary Table S1. The 922 compounds identified from 124 patients with bladder cancer or hernia
Compound	Name	SILANAMINE..N.N..METHANETETRAYLBIS.1.1.1.TRIMETHYL.	Analyte.2	Analyte.3	Benzeneethanamine...methyl............CAS.	Analyte.5	Benzene..1.ethyl.4.methyl.	PYRROLIDINE.......D4	Ethanedioic.acid..bis.trimethylsilyl..ester..CAS.	Silane...2.furanylmethoxy.trimethyl.	bis.trimethylsilyl.peroxide	Analyte.12	Methyl.trimethylsilyl.cyclopentadiene	Disiloxanamine..1.1.3.3.3.pentamethyl.N..trimethylsilyl..	Glycine..trimethylsilyl.ester	Ethanimidic.acid..N..trimethylsilyl....trimethylsilyl.ester..CAS.	Benzaldehyde..3.methoxy.4...trimethylsilyl.oxy....O.methyloxime..CAS.	Silanol..trimethyl...triester.with.boric.acid..H3BO3...CAS.	X.Silylation.Artifact.formed.from.BSTFA.and.formaldehyde.	Doxepin	Benzenepropanoic.acid...4.dihydroxy...methyl.ester..CAS.	Analyte.26	Analyte.28	X3.6.Dioxa.2.7.disilaoctane..2.2.4.7.7.pentamethyl...CAS.	Silane..methoxytrimethyl...CAS.	X1H.Azepin.1.amine..hexahydro.N..1.methyl.2.propenyl..	Methyldimethoxysilanol	Analyte.33	Cyclotetrasiloxane..octamethyl...CAS.	Cyclotetrasiloxane..octamethyl...CAS..1	Analyte.37	Analyte.38	X3.Butenoic.acid..3.methyl...trimethylsilyl.ester	Analyte.40	Trimethylsilylmethanol	Analyte.42	Analyte.44	Analyte.45	Tetrasiloxane..decamethyl...CAS.	X2.METHYL.1.3.PROPANEDIOL.2TMS	Analyte.49	Analyte.50	Tetrasiloxane..decamethyl...CAS..1	Ethanedioic.acid..bis.trimethylsilyl..ester..CAS..1	Benzaldehyde..3.methoxy.4...trimethylsilyl.oxy....O.methyloxime..CAS..1	Analyte.54	I.Trimethylsiloxy.2.trimethylsilylaminoethane	Analyte.56	Analyte.58
	Mass	171	77	52	91	151	105	162	147	81	163	146	152	132	132	116	253	221	170	58	107	102	93	117	89	113	107	113	281	281	100	89	157	144	104	248	61	160	207	117	207	57	207	147	253	72	102	248	136
hernia patient 1		0	0	0	0	19408.5	7.31513e+06	0	8.47486e+06	0	72600.8	0	0	0	0	0	0	4.90723e+06	0	4.43611e+06	0	124429	0	272565	0	0	0	69253.5	0	118990	0	192345	0	0	0	0	0	85534.8	629131	0	0	289517	0	1.7089e+06	0	264651	1.49276e+06	48693.2	0
hernia patient 2		0	0	0	0	0	6.87751e+06	87288.9	3202079	0	162955	0	0	0	0	97902	0	3.8176e+06	0	7.1992e+06	0	108894	0	614887	0	0	0	96537.1	0	91861.2	0	63495.6	0	0	0	17370.7	0	26262.3	806627	0	0	484977	0	3.13292e+06	0	0	3.22704e+06	94711	0
hernia patient 3		0	0	0	0	40992.7	7992932	0	5.98938e+07	0	191807	0	0	34739	0	128049	0	2.82543e+06	0	9.19156e+06	0	107155	0	166460	0	0	0	213747	0	109663	95722.1	447809	0	0	0	28623.4	0	27446.5	196256	0	0	0	0	4.90744e+06	0	0	9.39779e+06	132825	0
hernia patient 4		0	0	687203	0	0	6.68249e+06	0	7.5253e+07	0	0	0	0	25226.9	0	128566	0	3.27783e+06	0	9.79539e+06	0	58097.3	0	277356	0	0	0	0	0	77676.4	137859	569969	0	0	0	24174.7	0	30002.5	0	0	0	0	0	3.38153e+06	0	585193	6.02697e+06	110168	0
hernia patient 5		1.24728e+06	0	0	0	0	1.44579e+06	0	608346	0	0	330316	49187.2	444449	441265	4.28499e+06	0	4.40417e+06	0	8.55498e+06	0	0	0	509578	0	0	0	0	0	0	0	0	0	30396.8	0	0	0	0	1.67019e+06	0	0	0	0	6.22421e+06	0	0	3.00216e+06	199602	0
hernia patient 6		1.46912e+07	0	0	0	0	8.0203e+06	0	9.13641e+07	0	0	2.24753e+06	165004	735240	1.21222e+06	1.62213e+06	0	3.55956e+06	0	4.15908e+06	0	0	0	645562	0	0	0	0	0	202857	0	730250	96825	53380.9	0	47005.9	0	32487.9	0	0	0	0	0	5.07884e+06	0	0	8.77751e+06	306017	0
hernia patient 7		0	0	1.23798e+06	0	0	9.02085e+06	79106.9	0	0	194760	0	0	75636.8	0	629515	0	3.50102e+06	0	0	0	0	0	647123	0	0	76036.3	440219	0	0	0	688636	27303.1	0	0	50177.5	0	20981.4	0	0	0	0	0	3.42866e+06	0	0	3.32946e+06	239143	0
hernia patient 8		0	204166	0	0	0	0	0	0	54521	0	0	0	0	0	0	35102	0	0	0	43449.4	0	0	0	0	0	0	0	0	0	0	0	0	0	0	0	0	0	372128	0	0	0	0	0	5620.75	0	0	0	0
hernia patient 9		0	170659	0	0	0	0	0	0	86698.4	0	0	0	0	0	0	82907.3	0	0	0	0	0	0	156368	0	0	0	0	0	0	0	0	0	0	0	0	0	0	330763	139711	0	0	0	0	12592.7	0	0	0	0
hernia patient 10		0	209140	0	0	0	0	0	0	65858.2	0	0	0	0	0	0	33462.1	0	0	0	0	0	0	74911.6	0	0	0	0	0	0	0	0	0	0	0	0	0	0	0	86990	0	0	0	0	38212.5	0	0	0	0
hernia patient 11		0	250031	0	0	0	0	0	0	91562.7	0	0	0	0	0	0	58944.6	0	0	0	0	0	2.62833e+06	215824	0	0	0	0	0	0	0	0	0	0	0	0	0	0	0	1.1153e+06	0	0	0	0	57042.9	0	0	0	0
hernia patient 12		0	0	0	0	0	444466	0	1.63889e+07	0	0	0	0	15495.5	0	0	0	408951	0	2.80594e+06	0	0	0	336228	0	0	0	103114	0	55692	0	327884	0	0	0	14525	0	173159	0	0	0	0	0	5.71242e+06	0	0	1.60623e+06	57409.6	0
hernia patient 13		0	0	0	0	0	5.18258e+06	0	0	0	333740	0	19487.7	59659.4	318740	100528	0	517032	0	3.06313e+06	0	0	0	4.28824e+06	0	0	0	0	0	0	0	89995.2	0	0	0	18834.6	0	0	0	0	0	0	0	2.00765e+06	0	0	5.83068e+06	87874.8	0
hernia patient 14		0	0	0	0	0	0	0	3.0551e+07	0	0	0	64211	0	0	0	0	1.56124e+06	0	8.47277e+06	0	0	0	860108	0	0	67316.6	0	0	0	60524.8	700100	0	0	0	0	0	0	0	0	0	0	0	3.88892e+06	0	0	4.12764e+06	45733.2	0
hernia patient 15		0	0	0	0	0	6.81993e+06	0	1.38301e+07	0	44043.9	0	0	0	0	0	0	926633	0	2.17761e+06	0	49246.6	0	251432	0	0	0	0	0	44212.6	192872	739623	0	0	0	14503.3	0	117583	0	0	0	0	0	2.80505e+06	0	0	685354	57295.8	0
hernia patient 16		0	0	0	0	0	687517	0	0	0	0	0	0	0	0	0	0	236653	0	2.35002e+07	0	0	0	190949	0	0	54645.1	0	0	0	0	46939.5	0	29432.8	0	0	0	0	0	0	0	2377175	0	1.17888e+06	0	1.2125e+06	1.44071e+06	21359.4	0
hernia patient 17		0	0	0	0	0	6.29839e+06	0	0	0	49974.8	0	0	0	0	0	0	0	0	2.57695e+06	0	82178.1	0	0	0	0	0	0	0	0	0	276309	0	0	0	21238.5	0	157175	0	0	0	109865	0	6.48078e+06	0	0	1.52464e+06	82765.3	0
hernia patient 18		0	0	0	0	0	0	0	0	0	0	0	0	0	0	0	0	0	0	0	0	0	0	0	0	0	0	0	0	0	0	0	0	0	0	0	0	0	0	309857	0	0	0	0	0	0	0	0	0
hernia patient 19		0	0	0	0	36410.4	7.68207e+06	0	0	0	302784	0	43657.2	53483.4	0	146157	0	0	0	7.21046e+06	0	110338	0	347122	0	0	104707	156242	0	0	0	154386	41810.8	13561.9	0	28846.6	0	18609.2	0	0	0	0	0	1.89631e+06	0	0	0	116996	0
hernia patient 20		0	0	2.46918e+06	0	0	8.58875e+06	0	0	0	579445	0	211652	1.03617e+06	0	553985	0	0	0	1.79411e+07	0	208104	0	531376	0	0	110287	0	0	0	0	0	74341.6	30516.5	83305.1	39757.9	0	0	0	0	0	0	47623.8	2.80348e+06	0	0	0	239832	0
hernia patient 21		0	0	107339	0	0	1.19158e+06	0	0	0	0	0	111262	295048	285556	105248	0	0	0	4.08664e+07	0	0	0	645075	0	0	0	0	0	0	0	0	44662.6	43444.3	0	0	0	0	0	0	0	0	0	2.72478e+06	0	1.97447e+06	7.54672e+06	97521.9	0
hernia patient 22		0	0	0	0	0	8.6234e+06	0	0	0	268377	0	0	109663	0	402079	0	0	0	78956531	0	0	0	330198	0	0	40180.9	0	0	0	0	0	39228.3	0	0	44029.2	0	10335.2	0	0	0	0	0	7.33736e+06	0	1.88185e+06	13373498	0	0
hernia patient 23		0	0	1.36769e+06	0	0	1.66487e+06	102610	0	0	361058	0	92698.6	147935	0	536032	0	0	0	17715563	0	0	0	5.15173e+07	0	392003	116071	0	0	0	0	254902	59264.4	0	0	41674.4	371130	0	0	0	0	0	0	3.81261e+06	0	1.74443e+06	4.22751e+06	217327	0
hernia patient 24		0	0	0	0	64976.5	6.58013e+06	0	0	0	164922	0	0	0	37992.4	74411	0	70717.4	0	6.06312e+06	0	45760.8	0	198254	0	0	63090	0	54031	0	0	43141.2	0	0	0	22350.7	0	26129.3	0	0	0	0	0	4.27911e+06	0	0	3.73832e+06	83940.1	0
hernia patient 25		0	0	0	0	0	8.47575e+06	160414	0	0	278237	0	0	96818.1	694413	751838	0	59746.2	0	1.51361e+07	0	0	0	1.99529e+06	239059	578788	55770.4	0	122335	0	0	0	102260	0	103596	49873.9	0	0	0	0	0	0	0	3.25654e+06	0	1.63029e+06	7.98066e+06	258376	0
hernia patient 26		0	0	0	0	0	7.23224e+06	70977.6	0	0	0	0	0	0	214373	220072	0	0	0	1.35315e+07	0	0	0	654932	0	0	70717.5	0	38115.5	0	0	0	37091.2	0	52607.7	0	0	0	0	0	0	0	0	4.75676e+06	0	0	3.50103e+06	107293	0
hernia patient 27		0	0	0	0	0	9.25231e+06	0	0	0	134215	0	0	0	0	324204	0	0	0	11205608	0	0	0	247080	0	0	0	0	71573	0	0	0	26057.3	0	38624.5	39223.1	75018.1	0	0	0	0	0	0	2.23509e+06	0	489339	0	125378	0
hernia patient 28		0	0	0	0	0	8.46668e+06	0	0	0	294276	0	0	203551	0	575599	0	0	0	6.85119e+06	0	233666	0	379901	0	0	0	0	101702	0	0	0	59533.9	0	0	50275.2	57688.8	15927.5	0	0	0	0	0	5.49513e+06	0	0	0	195697	0
hernia patient 29		0	0	0	0	0	6.88999e+06	0	0	0	311000	0	51870.8	0	0	229583	0	0	0	11836794	0	48979.7	0	220167	0	0	0	0	0	0	0	0	40644	0	0	26946.3	0	54224.9	0	0	0	0	0	6243350	0	946195	0	105452	0
hernia patient 30		0	41876	50969.7	0	0	1.66303e+06	0	0	0	0	144063	0	0	0	0	0	0	0	2.76617e+07	62610.6	0	0	626374	381507	0	62610.6	0	0	38893.6	0	0	0	19127.6	316103	0	0	0	0	0	0	0	0	2.93614e+06	0	4.88419e+06	2.42371e+06	0	0
hernia patient 31		0	0	0	0	0	292424	0	0	0	0	0	0	0	333735	380703	0	0	0	17690326	0	0	0	868732	649268	0	0	0	0	0	0	0	271963	0	0	45130.8	0	0	0	0	0	0	0	2.53065e+06	0	0	0	212629	0
hernia patient 32		0	0	0	0	0	0	0	0	0	0	0	0	503541	0	0	0	1.6167e+07	135292	4.31508e+07	0	0	0	1.21873e+06	2.00324e+06	0	0	0	87215.2	0	0	0	66658.4	21227.6	340472	0	0	0	0	0	0	0	0	5.35445e+06	0	0	4.47249e+06	183912	0
hernia patient 33		0	0	0	0	37724.3	8.04186e+06	0	0	0	399592	0	0	77751.4	0	419421	0	1.45488e+07	0	4.32011e+07	0	153163	0	0	0	124909	0	0	0	0	0	0	0	0	0	54725.3	0	34572.5	0	0	0	0	0	3.61136e+06	0	961851	0	219282	0
hernia patient 34		0	0	1.40848e+06	0	0	8.74007e+06	62134.4	300490	0	451041	0	75836.7	150438	0	615949	0	8586.85	0	4.80052e+07	0	0	0	3.31671e+06	1.39373e+06	0	0	0	0	0	0	0	67157	0	105891	53494.1	0	0	0	0	0	0	0	3.32798e+06	0	1.28121e+06	0	238363	0
hernia patient 35		0	0	663568	0	36643.4	7.55523e+06	0	0	0	153611	0	0	0	0	225252	0	0	0	0	69531.9	61332.8	0	4.4339e+06	866881	27348.8	0	0	0	0	0	38374.1	15198.8	0	25189.2	29198.5	0	11029	0	0	0	0	0	3.8234e+06	0	0	0	128955	0
hernia patient 36		0	249958	0	0	0	0	0	0	0	0	0	0	0	0	0	20426.6	0	0	2.68237e+06	0	0	0	702528	0	71544.6	0	0	0	779.136	0	0	0	0	0	0	0	0	0	0	0	0	576035	0	0	0	0	0	0
hernia patient 37		0	0	0	0	0	0	0	0	0	0	0	0	0	0	0	30632.4	0	0	0	25555	0	0	104930	0	0	0	0	0	0	0	0	0	0	0	0	0	0	0	23264.5	0	0	253025	0	0	0	0	0	0
hernia patient 38		0	214690	0	0	0	0	0	0	0	0	0	0	0	0	0	80071.9	0	0	23344.2	0	0	0	0	0	0	0	0	0	0	0	0	0	0	0	0	0	0	0	532871	0	0	0	0	21094.1	0	0	0	0
hernia patient 39		0	259029	0	0	0	0	0	0	0	0	0	0	0	0	0	18433.4	0	0	0	0	0	0	0	0	0	0	0	0	0	0	0	0	0	0	0	0	0	0	76126.1	0	0	0	0	12402.4	0	0	0	0
hernia patient 40		0	433041	0	0	0	0	0	0	0	0	0	0	0	124238	0	0	1.49299e+06	181212	2.98608e+06	144225	0	0	132927	0	0	0	0	16556	0	0	0	0	0	0	0	0	0	0	0	168367	0	0	2.4891e+06	0	0	0	0	0
hernia patient 41		0	0	0	0	0	355511	0	0	0	79405.1	0	20208	0	0	0	0	0	0	7.22253e+06	0	0	20329.1	2.87411e+06	0	0	0	0	58841.9	0	0	0	0	0	483500	0	0	495053	0	0	0	0	0	2.0866e+06	0	793107	0	0	0
hernia patient 42		0	0	0	0	0	335424	0	0	0	0	0	0	0	0	0	0	1.25946e+06	0	4.43024e+06	57327.5	0	0	278415	596434	123183	0	0	49714.6	0	0	0	0	7097.69	0	0	0	0	0	0	0	0	0	2.3006e+06	0	0	0	0	0
hernia patient 43		0	362854	0	0	0	1.7994e+06	0	0	0	0	0	0	0	163411	35303.7	0	21820769	0	4.67946e+06	0	0	0	300108	857879	194378	0	0	0	0	0	0	16056.3	11801.6	4.851	13593.5	0	0	0	0	0	0	0	1.88699e+06	0	0	3.48038e+06	95204.4	0
hernia patient 44		0	0	0	0	0	8.47075e+06	0	0	0	245199	0	0	317941	0	0	0	0	0	1.617e+07	0	0	0	0	854747	0	0	0	70365	0	0	0	0	0	194321	44628.5	273596	0	0	0	0	0	0	1.91252e+06	0	686414	0	155594	0
hernia patient 45		0	0	0	0	0	8.65688e+06	0	0	0	234008	0	0	220501	0	0	0	0	0	1.52505e+07	0	0	0	0	873367	142204	0	0	0	0	0	0	34773.3	0	0	39877	68355.7	0	0	0	0	0	0	4.10017e+06	0	667012	0	143564	0
hernia patient 46		0	96260.9	0	0	0	0	0	0	0	0	311716	0	0	291958	0	0	5.24447e+06	0	2.51664e+07	39347.4	0	0	791757	422327	1.40099e+06	0	0	0	0	0	0	0	189238	518549	0	0	0	0	0	0	0	0	362010	0	525640	0	0	0
hernia patient 47		0	0	0	0	0	0	0	0	0	0	0	0	0	0	0	0	0	0	0	0	0	0	0	0	0	0	0	0	0	0	0	0	0	0	0	0	0	0	0	0	0	46180.1	0	0	0	0	0	0
hernia patient 48		0	254634	0	0	0	0	0	0	0	0	0	0	0	0	0	39498.2	0	0	0	0	0	330737	0	0	0	0	0	0	0	0	0	0	0	0	0	0	0	0	40911.6	0	0	291216	0	11176.7	0	0	0	0
hernia patient 49		0	166059	0	0	0	0	0	0	0	0	0	0	0	0	0	7759.7	0	0	0	28926.8	0	0	37456.1	0	0	0	0	0	0	0	0	0	0	0	0	0	0	0	127107	0	0	218151	0	0	0	0	0	0
hernia patient 50		0	182430	0	0	0	0	0	54759.6	0	271654	252822	0	0	421651	0	0	18777.3	31038.9	3.64114e+06	0	0	0	350846	490793	1.22767e+06	0	0	0	0	0	0	0	33814.1	187478	0	0	0	0	0	0	0	0	0	0	0	308080	0	0
hernia patient 51		0	0	0	0	0	0	0	0	0	0	0	0	0	0	0	50761.8	0	0	207484	0	0	0	312115	0	0	0	0	0	0	0	0	0	0	0	0	0	0	0	0	0	0	408438	0	0	0	0	0	0
hernia patient 52		0	0	0	0	0	0	0	0	0	0	0	0	0	0	0	32439.3	0	0	119970	0	0	232573	107927	0	0	0	0	0	0	0	0	0	0	0	0	0	0	0	0	0	0	271364	0	15885.5	0	0	0	0
hernia patient 53		0	0	0	0	0	0	0	0	0	286468	0	0	0	0	0	0	0	0	1.33e+06	0	0	792411	0	0	0	0	0	0	0	0	0	0	0	0	0	0	0	166556	0	0	0	412501	0	0	0	0	0	0
hernia patient 54		0	3.3525e+06	0	0	0	7.59636e+06	0	0	0	216257	0	46674.1	295727	0	0	0	0	75975.1	1.0961e+07	0	0	0	227192	457359	149384	0	0	0	0	0	0	0	0	248274	24993.8	186234	101418	0	0	0	0	0	836429	0	718089	0	99388.6	0
hernia patient 55		0	8234.91	0	0	0	0	0	0	0	0	0	0	0	0	0	17320.8	0	0	0	33743.2	0	0	0	0	0	0	0	0	0	0	0	0	0	0	0	0	0	0	0	0	0	190899	0	0	0	0	0	0
hernia patient 56		0	20459.7	0	0	0	121232	0	0	0	0	0	0	0	0	0	202066	0	0	0	0	0	0	288011	0	0	0	0	0	0	0	0	0	0	0	0	0	0	0	0	0	0	518148	41481.8	27799.7	0	0	0	0
hernia patient 57		2.07678e+07	0	0	2.15942e+06	0	8.52399e+06	0	0	0	35605.9	0	0	27478.5	0	0	0	0	0	3.12726e+06	104550	0	0	216514	179164	0	0	0	23684.4	0	0	0	0	0	40419.6	14702.8	0	18162.7	0	0	0	0	153105	1.47407e+06	0	263036	0	41569.7	0
hernia patient 58		2.98887e+07	0	0	1.98399e+06	0	8.42683e+06	0	0	0	90371.3	0	0	27867.7	0	0	0	0	0	6.69875e+06	0	0	0	130100	234957	0	0	0	38462.2	0	108008	0	0	0	351366	19600.9	0	29091.6	0	0	0	0	0	1.38232e+06	0	333921	0	70860.3	0
hernia patient 59		0	210565	0	0	0	0	0	0	0	0	0	0	0	0	0	40286	0	0	0	50996.5	0	0	120146	0	0	0	0	0	0	0	0	0	0	0	0	0	0	0	32926.7	0	0	515630	0	10917	0	0	0	0
hernia patient 60		0	66303.6	0	0	0	421318	0	0	0	0	0	0	0	0	0	0	0	0	1.22426e+07	37009.7	0	0	99589.9	227650	146147	0	0	0	0	0	0	0	0	17607.2	0	0	0	72450.1	0	0	0	391202	723521	0	264834	0	0	65520
hernia patient 61		831954	0	0	0	0	868927	0	0	0	0	220623	0	0	49480.7	0	0	0	0	3.43373e+06	113917	0	0	18461.6	113381	125642	0	0	0	0	0	0	0	0	258043	0	0	0	0	0	0	0	225191	6.31317e+06	0	285347	0	0	0
bladder cancer patient 1		2.44682e+06	0	0	0	0	291356	0	0	0	0	0	65750	142698	0	0	0	0	287633	6.32824e+07	0	0	0	618401	898772	373511	0	0	0	40947.1	0	0	0	0	0	0	0	0	0	0	0	0	0	1.86623e+06	0	0	0	64912.6	0
bladder cancer patient 2		573993	0	0	0	0	6.69075e+06	18650.6	0	0	119886	0	22808.6	21202.7	0	0	0	0	96640.7	7833435	180154	0	0	0	0	0	0	0	0	0	0	0	17567	0	24424.4	15648	0	18481.5	0	0	0	0	0	833977	0	0	0	69774.8	284434
bladder cancer patient 3		0	109110	0	0	0	0	0	0	0	0	0	0	0	0	0	12869.6	0	0	0	53767.2	0	0	0	0	0	0	0	0	0	0	0	0	0	0	0	0	0	0	0	0	0	217464	0	7040.76	0	0	0	0
bladder cancer patient 4		0	0	0	0	0	560135	0	0	0	48377.1	0	0	0	0	0	0	0	0	5.88879e+06	126621	0	0	105388	133588	52783.2	0	0	0	0	0	0	0	0	56167.3	0	0	0	0	0	0	0	0	2.51789e+06	0	0	0	0	107050
bladder cancer patient 5		0	0	0	2.13044e+06	22250.9	8.53049e+06	0	0	0	67991.9	0	0	0	0	0	0	0	114274	7.30422e+06	153549	0	0	302994	310787	0	0	24809.9	0	0	0	0	0	0	0	22002.6	0	82596	0	0	0	49022.2	0	1.90128e+06	0	0	0	87226.6	0
bladder cancer patient 6		0	0	0	1.63111e+06	0	8.25296e+06	0	0	0	76599.6	0	0	0	0	0	0	0	88733	7.65025e+06	181394	0	0	722720	0	0	0	36117.6	0	0	0	0	16247	0	0	0	42657.7	9673.42	0	0	0	0	0	391923	0	262597	0	0	0
bladder cancer patient 7		0	104970	0	0	0	0	0	0	0	0	0	0	0	0	0	39622	0	0	0	0	0	0	0	0	0	0	0	0	0	0	0	0	0	0	0	0	0	0	0	0	0	225045	864171	0	0	0	0	0
bladder cancer patient 8		0	0	0	0	0	0	0	0	0	0	0	0	0	0	0	87864.1	0	0	250618	0	0	322290	98165	0	0	0	0	0	0	0	0	0	0	0	0	0	0	447528	0	447528	0	320074	409825	37959.8	0	0	0	0
bladder cancer patient 9		7.2141e+07	0	913802	0	0	8.75714e+06	0	0	0	0	1.44679e+06	58231.1	57617.8	0	77008.3	0	0	0	1.6042e+07	80568.4	0	0	422888	0	447887	0	0	0	0	0	0	42068.5	11266.9	293027	32461.5	0	0	0	0	0	0	109161	1.39716e+06	0	643009	0	144823	0
bladder cancer patient 10		5.08627e+07	0	0	2.06592e+06	0	8.82529e+06	0	0	0	139437	0	0	23241.1	542348	0	0	0	143581	3.47847e+06	0	0	0	804851	0	0	0	0	0	0	0	0	0	0	108338	0	0	0	0	0	0	0	0	5.06225e+06	0	0	0	0	0
bladder cancer patient 11		0	0	0	0	0	0	0	0	0	0	0	0	0	0	0	0	0	0	2.52542e+06	0	0	0	0	0	0	0	0	0	0	0	0	0	0	0	0	0	0	0	0	0	0	156530	0	0	0	0	0	0
bladder cancer patient 12		0	132441	0	0	0	0	0	0	0	0	0	0	0	0	0	14418.1	0	0	0	38276.1	0	95603.4	388789	0	0	0	0	0	0	0	0	0	0	0	0	0	0	0	0	0	0	231955	0	0	0	0	0	0
bladder cancer patient 13		0	0	0	2295900	0	9.1488e+06	0	0	0	38390.6	0	0	0	0	0	0	0	127987	1.6914e+07	86665.1	0	0	1.08079e+06	217947	0	0	0	0	0	0	0	0	0	204078	16441.1	0	85515.8	0	0	0	0	600806	990598	0	351311	0	56756.8	0
bladder cancer patient 14		0	0	0	0	0	5.7083e+06	0	555819	0	126562	0	16268.5	0	68687.9	0	0	0	0	3.01527e+06	218234	0	0	88840.7	466305	81768.5	0	0	0	0	0	0	10278.9	0	57304.9	16761.7	0	21781.3	0	0	0	231274	309090	1.64868e+06	0	376575	0	78400.1	0
bladder cancer patient 15		0	0	0	0	0	0	0	0	0	165746	0	129031	50246.8	0	0	0	0	0	2.70624e+06	105195	0	0	372948	0	0	0	0	0	0	129025	0	55487.9	0	507960	0	0	32436.6	0	0	0	0	0	3.74456e+06	0	608569	0	64405.5	0
bladder cancer patient 16		1.29407e+07	0	0	2.92069e+06	0	9.98553e+06	0	0	0	38657.9	0	0	0	0	0	0	0	0	1.37653e+07	103798	0	0	0	0	43407.4	0	0	0	0	0	0	0	0	369383	27175.5	0	119066	0	0	0	0	689194	5.03829e+06	0	326208	0	87208.4	0
bladder cancer patient 17		0	0	0	0	0	0	0	0	0	0	0	0	0	0	0	136988	0	0	0	0	0	551790	173308184	0	0	0	0	0	0	0	0	0	0	0	0	0	0	0	0	0	0	277759	0	13001	0	0	0	0
bladder cancer patient 18		0	33437	0	0	0	0	0	0	67370.5	0	0	0	0	0	0	142089	0	0	0	32075.4	0	170141	80876.1	0	0	0	0	0	0	0	0	0	0	0	0	0	0	0	0	0	0	281836	0	11874.5	0	0	0	0
bladder cancer patient 19		0	0	536216	2.51639e+06	0	9.73856e+06	0	0	0	0	0	93744	0	0	0	0	0	0	8.19962e+06	97057.5	0	0	717308	336093	0	0	0	0	0	0	0	0	0	78898.6	24487.8	0	19162.2	0	0	0	0	105936	8.34535e+06	0	0	0	75778.8	0
bladder cancer patient 20		5.10148e+07	0	0	0	26407.3	8.41827e+06	0	0	0	214597	0	117817	82905.1	0	88424.6	0	0	0	0	170317	0	0	0	853687	588404	0	0	0	0	0	0	21508	0	289020	41920.8	0	0	0	0	0	608572	426582	1.36383e+06	0	0	0	206021	0
bladder cancer patient 21		0	0	148440	0	0	8.03608e+06	0	1.71995e+06	0	68083.7	0	0	1.94887e+06	0	196823	0	0	0	7.23285e+06	73648.2	41141	0	0	0	260242	0	0	0	0	0	0	0	0	0	0	0	259426	0	0	0	0	187043	1.44927e+06	0	337795	0	22214.1	0
bladder cancer patient 22		0	0	0	0	0	0	0	0	0	0	0	0	0	0	0	0	141261	0	1.04015e+07	22637.4	0	0	0	52994	255592	0	0	0	0	0	0	0	0	29385.6	0	0	0	0	0	0	0	331404	516215	0	197287	0	0	0
bladder cancer patient 23		0	0	34999.8	0	0	0	0	0	0	130515	0	0	0	0	0	0	126337	0	2.43223e+07	51820.1	0	0	5.10691e+07	360474	277571	0	0	0	0	0	0	0	0	120394	0	0	0	0	0	0	235512	554511	100495	0	0	0	0	0
bladder cancer patient 24		0	144791	0	0	0	0	0	0	82485.4	0	0	0	0	0	0	25742.4	0	0	0	36153	0	0	0	0	0	0	0	0	0	0	0	0	0	0	0	0	0	36737.2	73071.9	0	0	328471	0	11451.3	0	0	0	0
bladder cancer patient 25		0	52475	0	0	0	0	0	0	78100.2	0	0	0	0	0	0	93743.7	0	0	2.56912e+06	89187.2	0	0	181624	0	0	0	0	0	0	0	0	0	0	2375.72	0	0	0	0	14481.1	0	0	438645	0	25716.6	0	0	0	0
bladder cancer patient 26		0	78508.7	0	0	0	0	0	0	0	0	0	0	0	0	0	16175.5	0	0	0	13266.4	0	73541.5	52551.6	0	0	0	0	0	0	0	0	0	0	2185.94	0	0	0	0	0	0	0	57713.1	0	8707.78	0	0	0	0
bladder cancer patient 27		0	0	0	0	0	4.24882e+06	0	0	0	0	89234.7	0	186488	186488	15775.6	0	0	0	4.12487e+06	0	0	0	522144	426375	438321	0	0	33010.7	33010.7	0	0	0	0	198913	12225.5	0	0	0	0	0	0	0	2.68344e+06	0	0	0	0	0
bladder cancer patient 28		0	61134.8	0	0	0	0	0	0	0	0	0	0	0	0	0	44361.6	0	0	0	108433	0	0	274811	0	0	0	0	0	0	0	0	0	0	0	0	0	0	0	0	0	0	204753	0	11068.3	0	0	0	0
bladder cancer patient 29		3.95275e+07	0	0	0	0	7.74711e+06	0	0	0	119043	0	27591.9	18500.5	0	0	0	0	0	1.10821e+07	171512	0	0	418956	0	0	0	0	0	0	0	0	0	0	86221.3	0	0	0	0	0	0	0	118476	1.5611e+06	0	445739	0	89258.5	0
bladder cancer patient 30		0	46654.8	0	0	0	0	0	0	0	0	0	0	0	0	0	18407.2	0	0	0	0	0	0	0	0	0	0	0	0	0	0	0	0	0	0	0	0	0	0	0	0	0	81543	0	14995.9	0	0	0	0
bladder cancer patient 31		0	0	0	0	0	376500	0	0	0	144175	0	0	105384	0	13730.6	0	0	0	7.08706e+06	204590	0	0	799717	569530	96440.5	0	0	0	0	0	0	0	0	423285	15774.2	0	32861.2	0	0	0	0	1.00306e+06	2.5115e+06	0	318281	0	61592.8	0
bladder cancer patient 32		0	0	0	0	0	0	0	0	0	0	0	0	0	0	0	17404.7	0	0	0	25160	0	0	235561	0	0	0	0	0	0	0	0	0	0	0	0	0	0	0	0	0	0	108468	268791	12086.6	0	0	0	0
bladder cancer patient 33		0	0	0	0	0	218003	0	0	0	90983.9	0	29732.9	12160.3	0	0	0	0	86526.3	1.3108e+07	179401	0	0	0	0	0	0	0	0	19711.5	0	0	0	0	62203.3	0	0	0	0	0	0	0	84444	1.1273e+06	0	0	0	28376.8	0
bladder cancer patient 34		0	0	0	0	0	562039	0	75246.1	0	135258	0	0	0	0	0	0	447666	61853.9	1.09806e+07	137335	0	0	229840	310376	261200	0	0	0	19328.1	0	0	0	0	126458	26071.1	0	0	0	0	0	0	532826	1.70465e+06	0	0	0	0	0
bladder cancer patient 35		0	174425	0	0	0	0	0	0	0	0	0	0	0	0	0	39876.3	0	0	0	69464	0	0	52673.8	0	0	0	0	0	0	0	0	0	0	0	0	0	0	0	0	0	0	232745	0	6459.01	0	0	0	0
bladder cancer patient 36		0	0	0	0	0	0	0	0	0	0	0	0	0	0	0	0	0	0	0	0	0	66224.3	173671	0	0	21369.8	0	0	0	0	0	0	0	0	0	0	0	0	0	0	0	164184	0	50527.3	0	0	0	0
bladder cancer patient 37		0	0	0	0	0	408631	0	0	0	0	0	0	0	0	0	0	759169	0	1.24427e+07	184117	0	0	740309	220730	187002	0	0	0	0	0	0	0	0	0	0	0	0	0	0	0	0	356528	1.12234e+06	0	0	0	14007.3	49410.9
bladder cancer patient 38		0	0	0	0	0	218449	0	0	0	0	0	11533.8	14908	0	0	0	0	0	5.93131e+06	173594	0	0	608597	211680	0	0	0	0	19707.1	0	0	0	0	107599	10495.4	0	12479.8	0	0	0	0	175257	948941	0	0	0	33921.2	0
bladder cancer patient 39		2.99144e+07	0	0	0	0	7.32566e+06	0	0	0	136079	867701	10351.4	23949.4	25464.2	0	0	0	0	7.56206e+06	175504	0	0	213766	364632	91579.2	0	0	0	0	0	0	0	0	25164.5	0	0	23056.1	0	0	0	553899	268518	1.85667e+06	0	0	0	62938.5	0
bladder cancer patient 40		0	0	0	0	0	858037	0	0	0	489318	0	68102	111198	0	0	0	0	0	1.41013e+07	84476.6	0	0	505148	312976	543304	0	0	0	0	0	0	0	0	460171	22259.7	0	0	0	0	0	0	0	1.12934e+06	0	0	0	72027.1	0
bladder cancer patient 41		0	98362.1	0	0	0	0	0	0	0	0	0	0	0	0	0	29871.8	0	0	0	25302.5	0	0	91177.8	0	0	0	0	0	0	0	0	0	0	0	0	0	0	0	0	0	0	156776	484312	13488.8	0	0	0	0
bladder cancer patient 42		0	0	0	0	0	0	0	0	0	0	0	0	0	0	0	14692.3	0	0	0	0	0	56391.3	0	0	0	0	0	0	0	0	0	0	0	0	0	0	0	0	0	0	0	28393.7	0	16119.5	0	0	0	0
bladder cancer patient 43		0	0	0	0	0	7.30155e+06	0	0	0	83979.9	335202	16732	296908	89666	47019.5	0	0	0	8.11878e+06	266034	0	0	1.73448e+06	468021	231645	0	0	0	0	0	0	24572.6	0	532398	19100.9	0	52772.5	0	0	0	0	1.01748e+06	1.68115e+06	10979.3	0	0	87946.9	0
bladder cancer patient 44		0	0	390246	2.35597e+06	0	9.08535e+06	0	0	0	50395.7	0	28937.4	0	0	0	0	0	0	2.56972e+06	274648	0	0	587180	242651	0	0	0	0	0	0	0	0	0	396138	23834.4	0	32777.7	0	0	0	0	347001	2.08622e+06	0	464859	0	83862.9	0
bladder cancer patient 45		0	0	0	0	0	255287	0	0	0	0	0	0	0	0	0	0	0	0	4.35275e+06	385802	0	0	192062	210544	29412.9	0	0	0	0	0	0	0	0	477089	21346.6	0	140973	0	0	0	0	120008	2.44624e+06	0	284916	0	68003.3	0
bladder cancer patient 46		0	0	0	0	14968.6	7.93339e+06	0	0	0	0	0	0	0	0	26380.5	0	0	0	0	410263	0	0	4.64304e+07	0	0	0	0	0	19688.6	0	0	0	0	64928.5	22157.4	0	59424.5	0	0	0	0	134126	1.51004e+06	0	0	0	0	0
bladder cancer patient 47		3.54264e+07	0	0	0	0	6.2736e+06	0	0	0	0	66905.6	17468	911270	911270	61658.4	0	0	0	6.23219e+06	112740	0	0	443106	419460	0	0	0	0	29190	0	0	0	0	0	0	0	0	0	0	0	0	0	3.62564e+06	0	0	0	0	0
bladder cancer patient 48		5.25455e+07	0	0	0	0	7.71897e+06	0	0	0	0	872328	29006.7	1.62416e+06	234553	0	0	0	0	3.23269e+06	472847	0	0	17496.6	718952	318991	0	0	0	0	0	0	28930.4	0	451369	0	0	65652.8	0	0	0	0	0	2.84675e+06	0	0	0	0	0
bladder cancer patient 49		0	0	0	0	0	0	0	0	0	42619.6	0	0	0	0	0	0	0	0	1.90353e+07	63777.1	0	0	1.10769e+06	174622	252680	0	0	0	0	0	0	0	15994.6	21929.8	0	0	0	0	41241.9	0	0	0	198826	0	0	0	0	0
bladder cancer patient 50		0	0	80656.3	0	0	9.38716e+06	0	0	0	217379	0	25817	56107.3	0	38680.1	0	0	0	27469192	195804	0	0	422571	373024	101535	0	0	0	0	0	0	0	0	404654	25197.9	0	56833	0	0	0	312752	0	2.00471e+06	0	0	0	116205	0
bladder cancer patient 51		5.8848e+07	0	0	0	0	7.15921e+06	0	0	0	0	0	83769.5	223840	171599	0	0	0	0	6.20797e+06	96847.8	0	0	1.53926e+06	657095	146196	0	0	0	0	0	0	22499.9	10252	0	22306	0	0	0	0	0	0	0	1.39797e+06	0	623473	0	158304	0
bladder cancer patient 52		0	1.1328e+06	0	0	0	7.5406e+06	0	0	0	190492	0	0	155777	99913.3	45795.2	0	0	0	5.19302e+06	270033	0	0	3.14711e+06	546172	58413.9	0	0	0	0	0	0	0	0	244511	16986.5	0	91653.1	0	0	0	0	0	7.24728e+06	0	843794	0	101157	0
bladder cancer patient 53		3.54264e+07	0	0	0	0	6.2736e+06	0	0	0	0	66905.6	17468	911270	911270	61658.4	0	0	0	6.23219e+06	112740	0	0	443106	419460	0	0	0	0	29190	0	0	0	0	0	0	0	0	0	0	0	0	0	3.62564e+06	0	0	0	0	0
bladder cancer patient 54		5.5914e+07	0	299280	0	0	6.63422e+06	0	0	0	170467	0	22127.2	0	0	13919.4	0	0	0	8.87829e+06	103599	0	0	0	978029	0	0	0	0	0	0	0	0	0	429956	21256.3	0	176467	0	0	421444	0	0	4.4688e+06	0	708190	0	125067	0
bladder cancer patient 55		0	116620	0	0	0	0	0	0	77819.5	0	0	0	0	0	0	15865.4	0	0	0	30041	0	0	338738	0	0	0	0	0	0	0	0	0	0	0	0	0	0	0	0	161578	0	0	0	13977.6	0	0	0	0
bladder cancer patient 56		0	385337	0	0	0	0	0	0	0	115667	0	0	0	0	0	0	0	0	2.64693e+06	65994.2	0	473110	92282.6	366255	0	0	45899.2	0	0	0	0	0	0	0	0	0	0	0	0	623855	0	139319	0	81385.9	85269	0	0	0
bladder cancer patient 57		0	16.326	0	0	0	0	0	0	94348	0	0	0	0	0	0	50667	0	0	0	138128	0	0	163576	0	0	0	0	0	0	0	0	0	0	0	0	0	0	0	0	188047	0	0	0	147445	0	0	0	0
bladder cancer patient 58		0	112505	0	0	0	0	0	0	45931.9	0	0	0	0	0	546.401	71503.3	0	0	0	0	0	0	0	0	0	0	0	0	0	0	0	0	0	0	0	0	0	0	0	163192	0	0	120389	65941.9	0	0	0	0
bladder cancer patient 59		0	0	0	0	0	0	0	0	95607.4	0	0	0	0	0	0	98580	0	0	0	48709.4	0	0	194119	0	0	0	0	0	0	0	0	0	0	0	0	0	0	0	44651	213063	0	0	181251	86427.1	0	0	0	0
bladder cancer patient 60		0	0	0	0	0	0	0	0	0	0	0	0	0	0	0	27565.2	0	0	0	90511.5	0	85040.6	216364	0	0	0	0	0	0	0	0	0	0	0	0	0	0	0	0	156684	0	0	0	38940.4	0	0	0	0
bladder cancer patient 61		0	0	0	0	0	0	0	0	0	0	0	0	0	0	0	0	0	0	1.06139e+06	122789	0	0	46793.5	0	80241	0	0	0	0	0	0	0	0	0	0	0	0	0	0	0	0	127888	136717	0	0	0	0	0
bladder cancer patient 62		0	2214.01	0	0	0	0	0	36625.8	0	0	0	0	0	0	0	75393.3	0	0	0	54898	0	344004	0	0	0	0	0	0	0	0	0	0	0	0	0	0	0	0	0	353792	0	0	0	104095	0	0	0	0
bladder cancer patient 63		0	45285.7	0	0	0	0	0	0	0	0	0	0	0	0	0	45142.2	0	0	550330	0	0	349845	100265	0	0	0	0	0	0	0	0	0	0	0	0	0	0	0	0	125853	0	0	0	98991.7	0	0	0	0
[truncated: 875 more columns]
