# Supplementary material for: Putative markers for the detection of early-stage bladder cancer selected by urine metabolomics
Source: BMC Bioinformatics. 2021 Jun 5;22:305. doi: 10.1186/s12859-021-04235-z (PMC8180080; doi:10.1186/s12859-021-04235-z)
Supplement: Supplementary file 2 — Additional file 2: Table S2. The members of marker discovery cohort and independent test cohort. [file 12859_2021_4235_MOESM2_ESM.xlsx]

## Sheet: Cohort Members
Supplementary Table S2. The members of marker discovery cohort and independent test cohort
Marker Discovery Cohort	Independent Test Cohort
hernia patient 5	hernia patient 1
hernia patient 6	hernia patient 2
hernia patient 7	hernia patient 3
hernia patient 8	hernia patient 4
hernia patient 9	hernia patient 10
hernia patient 11	hernia patient 18
hernia patient 12	hernia patient 22
hernia patient 13	hernia patient 24
hernia patient 14	hernia patient 43
hernia patient 15	hernia patient 50
hernia patient 16	hernia patient 52
hernia patient 17	hernia patient 60
hernia patient 19	bladder cancer patient 2
hernia patient 20	bladder cancer patient 3
hernia patient 21	bladder cancer patient 5
hernia patient 23	bladder cancer patient 11
hernia patient 25	bladder cancer patient 18
hernia patient 26	bladder cancer patient 19
hernia patient 27	bladder cancer patient 22
hernia patient 28	bladder cancer patient 25
hernia patient 29	bladder cancer patient 45
hernia patient 30	bladder cancer patient 52
hernia patient 31	bladder cancer patient 54
hernia patient 32	bladder cancer patient 63
hernia patient 33
hernia patient 34
hernia patient 35
hernia patient 36
hernia patient 37
hernia patient 38
hernia patient 39
hernia patient 40
hernia patient 41
hernia patient 42
hernia patient 44
hernia patient 45
hernia patient 46
hernia patient 47
hernia patient 48
hernia patient 49
hernia patient 51
hernia patient 53
hernia patient 54
hernia patient 55
hernia patient 56
hernia patient 57
hernia patient 58
hernia patient 59
hernia patient 61
bladder cancer patient 1
bladder cancer patient 4
bladder cancer patient 6
bladder cancer patient 7
bladder cancer patient 8
bladder cancer patient 9
bladder cancer patient 10
bladder cancer patient 12
bladder cancer patient 13
bladder cancer patient 14
bladder cancer patient 15
bladder cancer patient 16
bladder cancer patient 17
bladder cancer patient 20
bladder cancer patient 21
bladder cancer patient 23
bladder cancer patient 24
bladder cancer patient 26
bladder cancer patient 27
bladder cancer patient 28
bladder cancer patient 29
bladder cancer patient 30
bladder cancer patient 31
bladder cancer patient 32
bladder cancer patient 33
bladder cancer patient 34
bladder cancer patient 35
bladder cancer patient 36
bladder cancer patient 37
bladder cancer patient 38
bladder cancer patient 39
bladder cancer patient 40
bladder cancer patient 41
bladder cancer patient 42
bladder cancer patient 43
bladder cancer patient 44
bladder cancer patient 46
bladder cancer patient 47
bladder cancer patient 48
bladder cancer patient 49
bladder cancer patient 50
bladder cancer patient 51
bladder cancer patient 53
bladder cancer patient 55
bladder cancer patient 56
bladder cancer patient 57
bladder cancer patient 58
bladder cancer patient 59
bladder cancer patient 60
bladder cancer patient 61
bladder cancer patient 62
