# Supplementary material for: Putative markers for the detection of early-stage bladder cancer selected by urine metabolomics
Source: BMC Bioinformatics. 2021 Jun 5;22:305. doi: 10.1186/s12859-021-04235-z (PMC8180080; doi:10.1186/s12859-021-04235-z)
Supplement: Supplementary file 3 — Additional file 3: Table S3. Putative markers and their corresponding prediction results. [file 12859_2021_4235_MOESM3_ESM.xlsx]

## Sheet: Round 1
Supplementary Table S3. Putative markers and their corresponding prediction results
Round 1 in LOOCV
Compound	Mass	Threshold	Diagnosed type	Predicted type
Benzenepropanoic.acid...4.dihydroxy...methyl.ester..CAS.	107	6633.2	hernia	hernia
Analyte.221	166	2769	hernia	hernia
Trisiloxane..1.1.1.5.5.5.hexamethyl.3.3.bis..trimethylsilyl.oxy..	281	17886	hernia	hernia
Butane..1.2.3.tris.trimethylsiloxy...2	117	3358.2	hernia	hernia
CYCLOHEXASILOXANE..DODECAMETHYL.	341	12497.7	hernia	bladder cancer
SILICATE.ANION.TETRAMER	267	749.7	hernia	hernia
X3.8.Dioxa.2.9.disiladecane..2.2.9.9.tetramethyl.5.6.bis..trimethylsilyl.oxy.....R..S.....CAS..3	217	6713.1	hernia	hernia
PENTITOL.1.1.D2..2.DESOXY.TETRAKIS.O..TRIMETHYLSILYL..	231	5616	hernia	hernia
X3.Acetyl.2.methyl.9b..1.naphthyl..3aH.benzo.e.cyclohexa.1.2.b.furan	221	1495.5	hernia	hernia
d.Ribose..2.3.4.5.tetrakis.O..trimethylsilyl....o.methyloxime..CAS.	103	65947.2	hernia	hernia
SILICATE.ANION.TETRAMER.4	175	421.3	hernia	hernia
RIBITOL.1.2.3.4.5.PENTATMS.7	217	35510.5	hernia	hernia
D.Fructose..1.3.4.5.6.pentakis.O..trimethylsilyl....O.methyloxime..CAS..3	217	37952	hernia	hernia
d.Mannose..2.3.4.5.6.pentakis.O..trimethylsilyl....o.methyloxyme...1Z...3	160	62727.3	hernia	hernia
d.Mannose..2.3.4.5.6.pentakis.O..trimethylsilyl....o.methyloxyme...1Z...5	319	1999	hernia	hernia
d.Galactose..2.3.4.5.6.pentakis.O..trimethylsilyl....o.methyloxyme...1Z...5	103	13823.3	hernia	hernia

## Sheet: Round 2
Supplementary Table S3. Putative markers and their corresponding prediction results
Round 2 in LOOCV
Compound	Mass	Threshold	Diagnosed type	Predicted type
Benzenepropanoic.acid...4.dihydroxy...methyl.ester..CAS.	107	6633.2	hernia	hernia
Analyte.221	166	2769	hernia	hernia
Trisiloxane..1.1.1.5.5.5.hexamethyl.3.3.bis..trimethylsilyl.oxy..	281	17886	hernia	hernia
Butane..1.2.3.tris.trimethylsiloxy...2	117	3359.9	hernia	hernia
CYCLOHEXASILOXANE..DODECAMETHYL.	341	12497.7	hernia	hernia
SILICATE.ANION.TETRAMER	267	749.7	hernia	hernia
X3.8.Dioxa.2.9.disiladecane..2.2.9.9.tetramethyl.5.6.bis..trimethylsilyl.oxy.....R..S.....CAS..3	217	6713.1	hernia	hernia
PENTITOL.1.1.D2..2.DESOXY.TETRAKIS.O..TRIMETHYLSILYL..	231	5616	hernia	hernia
X3.Acetyl.2.methyl.9b..1.naphthyl..3aH.benzo.e.cyclohexa.1.2.b.furan	221	1495.5	hernia	hernia
d.Ribose..2.3.4.5.tetrakis.O..trimethylsilyl....o.methyloxime..CAS.	103	65947.2	hernia	hernia
SILICATE.ANION.TETRAMER.4	175	421.3	hernia	hernia
RIBITOL.1.2.3.4.5.PENTATMS.7	217	35510.5	hernia	bladder cancer
D.Fructose..1.3.4.5.6.pentakis.O..trimethylsilyl....O.methyloxime..CAS..3	217	37952	hernia	hernia
d.Mannose..2.3.4.5.6.pentakis.O..trimethylsilyl....o.methyloxyme...1Z...3	160	62727.3	hernia	hernia
d.Mannose..2.3.4.5.6.pentakis.O..trimethylsilyl....o.methyloxyme...1Z...5	319	1999	hernia	hernia
d.Galactose..2.3.4.5.6.pentakis.O..trimethylsilyl....o.methyloxyme...1Z...5	103	13823.3	hernia	hernia

## Sheet: Round 3
Supplementary Table S3. Putative markers and their corresponding prediction results
Round 3 in LOOCV
Compound	Mass	Threshold	Diagnosed type	Predicted type
Benzenepropanoic.acid...4.dihydroxy...methyl.ester..CAS.	107	6633.2	hernia	hernia
Analyte.221	166	2769	hernia	hernia
Trisiloxane..1.1.1.5.5.5.hexamethyl.3.3.bis..trimethylsilyl.oxy..	281	17886	hernia	hernia
Butane..1.2.3.tris.trimethylsiloxy...2	117	3359.9	hernia	hernia
CYCLOHEXASILOXANE..DODECAMETHYL.	341	12497.7	hernia	hernia
SILICATE.ANION.TETRAMER	267	749.7	hernia	hernia
X3.8.Dioxa.2.9.disiladecane..2.2.9.9.tetramethyl.5.6.bis..trimethylsilyl.oxy.....R..S.....CAS..3	217	6713.1	hernia	hernia
PENTITOL.1.1.D2..2.DESOXY.TETRAKIS.O..TRIMETHYLSILYL..	231	5616	hernia	hernia
X3.Acetyl.2.methyl.9b..1.naphthyl..3aH.benzo.e.cyclohexa.1.2.b.furan	221	1495.5	hernia	hernia
d.Ribose..2.3.4.5.tetrakis.O..trimethylsilyl....o.methyloxime..CAS.	103	65947.2	hernia	hernia
SILICATE.ANION.TETRAMER.4	175	421.3	hernia	hernia
RIBITOL.1.2.3.4.5.PENTATMS.7	217	35510.5	hernia	hernia
D.Fructose..1.3.4.5.6.pentakis.O..trimethylsilyl....O.methyloxime..CAS..3	217	37952	hernia	hernia
d.Mannose..2.3.4.5.6.pentakis.O..trimethylsilyl....o.methyloxyme...1Z...3	160	62727.3	hernia	hernia
d.Mannose..2.3.4.5.6.pentakis.O..trimethylsilyl....o.methyloxyme...1Z...5	319	1999	hernia	hernia
d.Galactose..2.3.4.5.6.pentakis.O..trimethylsilyl....o.methyloxyme...1Z...5	103	13823.3	hernia	hernia

## Sheet: Round 4
Supplementary Table S3. Putative markers and their corresponding prediction results
Round 4 in LOOCV
Compound	Mass	Threshold	Diagnosed type	Predicted type
Benzenepropanoic.acid...4.dihydroxy...methyl.ester..CAS.	107	6633.2	hernia	bladder cancer
Analyte.221	166	2769	hernia	bladder cancer
Trisiloxane..1.1.1.5.5.5.hexamethyl.3.3.bis..trimethylsilyl.oxy..	281	17886	hernia	hernia
Butane..1.2.3.tris.trimethylsiloxy...2	117	3359.9	hernia	hernia
CYCLOHEXASILOXANE..DODECAMETHYL.	341	12497.7	hernia	bladder cancer
SILICATE.ANION.TETRAMER	267	749.7	hernia	bladder cancer
X3.8.Dioxa.2.9.disiladecane..2.2.9.9.tetramethyl.5.6.bis..trimethylsilyl.oxy.....R..S.....CAS..3	217	6713.1	hernia	hernia
PENTITOL.1.1.D2..2.DESOXY.TETRAKIS.O..TRIMETHYLSILYL..	231	5616	hernia	hernia
X3.Acetyl.2.methyl.9b..1.naphthyl..3aH.benzo.e.cyclohexa.1.2.b.furan	221	1495.5	hernia	hernia
d.Ribose..2.3.4.5.tetrakis.O..trimethylsilyl....o.methyloxime..CAS.	103	65947.2	hernia	hernia
SILICATE.ANION.TETRAMER.4	175	421.3	hernia	bladder cancer
RIBITOL.1.2.3.4.5.PENTATMS.7	217	35510.5	hernia	hernia
D.Fructose..1.3.4.5.6.pentakis.O..trimethylsilyl....O.methyloxime..CAS..3	217	37952	hernia	hernia
d.Mannose..2.3.4.5.6.pentakis.O..trimethylsilyl....o.methyloxyme...1Z...3	160	62727.3	hernia	hernia
d.Mannose..2.3.4.5.6.pentakis.O..trimethylsilyl....o.methyloxyme...1Z...5	319	1999	hernia	hernia
d.Galactose..2.3.4.5.6.pentakis.O..trimethylsilyl....o.methyloxyme...1Z...5	103	13823.3	hernia	hernia

## Sheet: Round 5
Supplementary Table S3. Putative markers and their corresponding prediction results
Round 5 in LOOCV
Compound	Mass	Threshold	Diagnosed type	Predicted type
Benzenepropanoic.acid...4.dihydroxy...methyl.ester..CAS.	107	6633.2	hernia	hernia
Analyte.221	166	2769	hernia	hernia
Trisiloxane..1.1.1.5.5.5.hexamethyl.3.3.bis..trimethylsilyl.oxy..	281	17886	hernia	hernia
Butane..1.2.3.tris.trimethylsiloxy...2	117	3359.9	hernia	hernia
CYCLOHEXASILOXANE..DODECAMETHYL.	341	12497.7	hernia	hernia
SILICATE.ANION.TETRAMER	267	749.7	hernia	hernia
X3.8.Dioxa.2.9.disiladecane..2.2.9.9.tetramethyl.5.6.bis..trimethylsilyl.oxy.....R..S.....CAS..3	217	6713.1	hernia	hernia
PENTITOL.1.1.D2..2.DESOXY.TETRAKIS.O..TRIMETHYLSILYL..	231	5616	hernia	hernia
X3.Acetyl.2.methyl.9b..1.naphthyl..3aH.benzo.e.cyclohexa.1.2.b.furan	221	1495.5	hernia	hernia
d.Ribose..2.3.4.5.tetrakis.O..trimethylsilyl....o.methyloxime..CAS.	103	65947.2	hernia	hernia
SILICATE.ANION.TETRAMER.4	175	421.3	hernia	bladder cancer
RIBITOL.1.2.3.4.5.PENTATMS.7	217	35510.5	hernia	hernia
D.Fructose..1.3.4.5.6.pentakis.O..trimethylsilyl....O.methyloxime..CAS..3	217	37952	hernia	hernia
d.Mannose..2.3.4.5.6.pentakis.O..trimethylsilyl....o.methyloxyme...1Z...3	160	62727.3	hernia	hernia
d.Mannose..2.3.4.5.6.pentakis.O..trimethylsilyl....o.methyloxyme...1Z...5	319	164.6	hernia	bladder cancer
d.Galactose..2.3.4.5.6.pentakis.O..trimethylsilyl....o.methyloxyme...1Z...5	103	13823.3	hernia	hernia

## Sheet: Round 6
Supplementary Table S3. Putative markers and their corresponding prediction results
Round 6 in LOOCV
Compound	Mass	Threshold	Diagnosed type	Predicted type
Benzenepropanoic.acid...4.dihydroxy...methyl.ester..CAS.	107	6633.2	hernia	hernia
Analyte.221	166	2769	hernia	bladder cancer
Trisiloxane..1.1.1.5.5.5.hexamethyl.3.3.bis..trimethylsilyl.oxy..	281	17886	hernia	hernia
Butane..1.2.3.tris.trimethylsiloxy...2	117	3359.9	hernia	hernia
CYCLOHEXASILOXANE..DODECAMETHYL.	341	12497.7	hernia	hernia
SILICATE.ANION.TETRAMER	267	749.7	hernia	hernia
X3.8.Dioxa.2.9.disiladecane..2.2.9.9.tetramethyl.5.6.bis..trimethylsilyl.oxy.....R..S.....CAS..3	217	6713.1	hernia	hernia
PENTITOL.1.1.D2..2.DESOXY.TETRAKIS.O..TRIMETHYLSILYL..	231	5616	hernia	hernia
X3.Acetyl.2.methyl.9b..1.naphthyl..3aH.benzo.e.cyclohexa.1.2.b.furan	221	1495.5	hernia	hernia
d.Ribose..2.3.4.5.tetrakis.O..trimethylsilyl....o.methyloxime..CAS.	103	65947.2	hernia	hernia
SILICATE.ANION.TETRAMER.4	175	421.3	hernia	bladder cancer
RIBITOL.1.2.3.4.5.PENTATMS.7	217	35510.5	hernia	hernia
D.Fructose..1.3.4.5.6.pentakis.O..trimethylsilyl....O.methyloxime..CAS..3	217	37952	hernia	hernia
d.Mannose..2.3.4.5.6.pentakis.O..trimethylsilyl....o.methyloxyme...1Z...3	160	62727.3	hernia	hernia
d.Mannose..2.3.4.5.6.pentakis.O..trimethylsilyl....o.methyloxyme...1Z...5	319	1999	hernia	hernia
d.Galactose..2.3.4.5.6.pentakis.O..trimethylsilyl....o.methyloxyme...1Z...5	103	13823.3	hernia	hernia

## Sheet: Round 7
Supplementary Table S3. Putative markers and their corresponding prediction results
Round 7 in LOOCV
Compound	Mass	Threshold	Diagnosed type	Predicted type
Benzenepropanoic.acid...4.dihydroxy...methyl.ester..CAS.	107	6633.2	hernia	hernia
Analyte.221	166	2769	hernia	hernia
Trisiloxane..1.1.1.5.5.5.hexamethyl.3.3.bis..trimethylsilyl.oxy..	281	17886	hernia	hernia
Butane..1.2.3.tris.trimethylsiloxy...2	117	3359.9	hernia	hernia
CYCLOHEXASILOXANE..DODECAMETHYL.	341	12497.7	hernia	hernia
SILICATE.ANION.TETRAMER	267	749.7	hernia	hernia
X3.8.Dioxa.2.9.disiladecane..2.2.9.9.tetramethyl.5.6.bis..trimethylsilyl.oxy.....R..S.....CAS..3	217	6713.1	hernia	hernia
PENTITOL.1.1.D2..2.DESOXY.TETRAKIS.O..TRIMETHYLSILYL..	231	5616	hernia	hernia
X3.Acetyl.2.methyl.9b..1.naphthyl..3aH.benzo.e.cyclohexa.1.2.b.furan	221	1495.5	hernia	hernia
d.Ribose..2.3.4.5.tetrakis.O..trimethylsilyl....o.methyloxime..CAS.	103	65947.2	hernia	hernia
SILICATE.ANION.TETRAMER.4	175	421.3	hernia	hernia
RIBITOL.1.2.3.4.5.PENTATMS.7	217	35510.5	hernia	bladder cancer
D.Fructose..1.3.4.5.6.pentakis.O..trimethylsilyl....O.methyloxime..CAS..3	217	37952	hernia	hernia
d.Mannose..2.3.4.5.6.pentakis.O..trimethylsilyl....o.methyloxyme...1Z...3	160	62727.3	hernia	hernia
d.Mannose..2.3.4.5.6.pentakis.O..trimethylsilyl....o.methyloxyme...1Z...5	319	1999	hernia	hernia
d.Galactose..2.3.4.5.6.pentakis.O..trimethylsilyl....o.methyloxyme...1Z...5	103	13823.3	hernia	hernia

## Sheet: Round 8
Supplementary Table S3. Putative markers and their corresponding prediction results
Round 8 in LOOCV
Compound	Mass	Threshold	Diagnosed type	Predicted type
Benzenepropanoic.acid...4.dihydroxy...methyl.ester..CAS.	107	6633.2	hernia	hernia
Analyte.221	166	2769	hernia	hernia
Trisiloxane..1.1.1.5.5.5.hexamethyl.3.3.bis..trimethylsilyl.oxy..	281	17886	hernia	hernia
Butane..1.2.3.tris.trimethylsiloxy...2	117	3359.9	hernia	hernia
CYCLOHEXASILOXANE..DODECAMETHYL.	341	12497.7	hernia	hernia
SILICATE.ANION.TETRAMER	267	749.7	hernia	hernia
X3.8.Dioxa.2.9.disiladecane..2.2.9.9.tetramethyl.5.6.bis..trimethylsilyl.oxy.....R..S.....CAS..3	217	6713.1	hernia	hernia
PENTITOL.1.1.D2..2.DESOXY.TETRAKIS.O..TRIMETHYLSILYL..	231	5616	hernia	hernia
X3.Acetyl.2.methyl.9b..1.naphthyl..3aH.benzo.e.cyclohexa.1.2.b.furan	221	1495.5	hernia	hernia
d.Ribose..2.3.4.5.tetrakis.O..trimethylsilyl....o.methyloxime..CAS.	103	65947.2	hernia	hernia
SILICATE.ANION.TETRAMER.4	175	421.3	hernia	hernia
RIBITOL.1.2.3.4.5.PENTATMS.7	217	35510.5	hernia	hernia
D.Fructose..1.3.4.5.6.pentakis.O..trimethylsilyl....O.methyloxime..CAS..3	217	37952	hernia	hernia
d.Mannose..2.3.4.5.6.pentakis.O..trimethylsilyl....o.methyloxyme...1Z...3	160	62727.3	hernia	hernia
d.Mannose..2.3.4.5.6.pentakis.O..trimethylsilyl....o.methyloxyme...1Z...5	319	1999	hernia	bladder cancer
d.Galactose..2.3.4.5.6.pentakis.O..trimethylsilyl....o.methyloxyme...1Z...5	103	13823.3	hernia	hernia

## Sheet: Round 9
Supplementary Table S3. Putative markers and their corresponding prediction results
Round 9 in LOOCV
Compound	Mass	Threshold	Diagnosed type	Predicted type
Benzenepropanoic.acid...4.dihydroxy...methyl.ester..CAS.	107	6633.2	hernia	hernia
Analyte.221	166	2769	hernia	hernia
Trisiloxane..1.1.1.5.5.5.hexamethyl.3.3.bis..trimethylsilyl.oxy..	281	17886	hernia	hernia
Butane..1.2.3.tris.trimethylsiloxy...2	117	3359.9	hernia	hernia
CYCLOHEXASILOXANE..DODECAMETHYL.	341	12497.7	hernia	hernia
SILICATE.ANION.TETRAMER	267	749.7	hernia	hernia
X3.8.Dioxa.2.9.disiladecane..2.2.9.9.tetramethyl.5.6.bis..trimethylsilyl.oxy.....R..S.....CAS..3	217	6713.1	hernia	hernia
PENTITOL.1.1.D2..2.DESOXY.TETRAKIS.O..TRIMETHYLSILYL..	231	5616	hernia	hernia
X3.Acetyl.2.methyl.9b..1.naphthyl..3aH.benzo.e.cyclohexa.1.2.b.furan	221	1495.5	hernia	hernia
d.Ribose..2.3.4.5.tetrakis.O..trimethylsilyl....o.methyloxime..CAS.	103	65947.2	hernia	hernia
SILICATE.ANION.TETRAMER.4	175	421.3	hernia	hernia
RIBITOL.1.2.3.4.5.PENTATMS.7	217	35510.5	hernia	hernia
D.Fructose..1.3.4.5.6.pentakis.O..trimethylsilyl....O.methyloxime..CAS..3	217	37952	hernia	hernia
d.Mannose..2.3.4.5.6.pentakis.O..trimethylsilyl....o.methyloxyme...1Z...3	160	62727.3	hernia	hernia
d.Mannose..2.3.4.5.6.pentakis.O..trimethylsilyl....o.methyloxyme...1Z...5	319	1999	hernia	bladder cancer
d.Galactose..2.3.4.5.6.pentakis.O..trimethylsilyl....o.methyloxyme...1Z...5	103	13823.3	hernia	hernia

## Sheet: Round 10
Supplementary Table S3. Putative markers and their corresponding prediction results
Round 10 in LOOCV
Compound	Mass	Threshold	Diagnosed type	Predicted type
Benzenepropanoic.acid...4.dihydroxy...methyl.ester..CAS.	107	6633.2	hernia	hernia
Analyte.221	166	2769	hernia	hernia
Trisiloxane..1.1.1.5.5.5.hexamethyl.3.3.bis..trimethylsilyl.oxy..	281	17886	hernia	hernia
Butane..1.2.3.tris.trimethylsiloxy...2	117	3359.9	hernia	bladder cancer
CYCLOHEXASILOXANE..DODECAMETHYL.	341	12497.7	hernia	bladder cancer
SILICATE.ANION.TETRAMER	267	749.7	hernia	hernia
X3.8.Dioxa.2.9.disiladecane..2.2.9.9.tetramethyl.5.6.bis..trimethylsilyl.oxy.....R..S.....CAS..3	217	6713.1	hernia	hernia
PENTITOL.1.1.D2..2.DESOXY.TETRAKIS.O..TRIMETHYLSILYL..	231	5616	hernia	hernia
X3.Acetyl.2.methyl.9b..1.naphthyl..3aH.benzo.e.cyclohexa.1.2.b.furan	221	1495.5	hernia	hernia
d.Ribose..2.3.4.5.tetrakis.O..trimethylsilyl....o.methyloxime..CAS.	103	16710.8	hernia	bladder cancer
SILICATE.ANION.TETRAMER.4	175	421.3	hernia	hernia
RIBITOL.1.2.3.4.5.PENTATMS.7	217	35510.5	hernia	hernia
D.Fructose..1.3.4.5.6.pentakis.O..trimethylsilyl....O.methyloxime..CAS..3	217	37952	hernia	hernia
d.Mannose..2.3.4.5.6.pentakis.O..trimethylsilyl....o.methyloxyme...1Z...3	160	62727.3	hernia	hernia
d.Mannose..2.3.4.5.6.pentakis.O..trimethylsilyl....o.methyloxyme...1Z...5	319	1999	hernia	hernia
d.Galactose..2.3.4.5.6.pentakis.O..trimethylsilyl....o.methyloxyme...1Z...5	103	13823.3	hernia	hernia

[truncated: 90 more sheets: Round 11, Round 12, Round 13, Round 14, Round 15, Round 16, Round 17, Round 18, Round 19, Round 20, Round 21, Round 22, Round 23, Round 24, Round 25, Round 26, Round 27, Round 28, Round 29, Round 30 …]
